# Supplementary material for: Characterization of Parageobacillus Bacteriophage vB_PtoS_NIIg3.2—A Representative of a New Genus within Thermophilic Siphoviruses
Source: Int J Mol Sci. 2023 Sep 12;24(18):13980. doi: 10.3390/ijms241813980 (PMC10530707; doi:10.3390/ijms241813980)
Supplement: Supplementary file 1 [file ijms-24-13980-s001.zip]

Archive with 1 entries (1 files):
- ijms-2569179-supplementary.pdf
